# Supplementary material for: Ups and Downs of Poised RNA Polymerase II in B-Cells
Source: PLoS Comput Biol. 2016 Apr 14;12(4):e1004821. doi: 10.1371/journal.pcbi.1004821 (PMC4831825; doi:10.1371/journal.pcbi.1004821)
Supplement: S1 Table — Enrichment analysis was done with two different backgrounds: 1) Pol II+ genes and 2) all genes. The exact p-values are provided. In brackets we show the number of genes in each group. (XLSX) [file pcbi.1004821.s003.xlsx]

## Sheet: Sheet1
	S1 Table. Biological processes enriched in poised and non-poised genes in activated and resting B cells.
	Background	Gene classes	Enriched processes with respect to all genes	ACTB	RESTB
		Poised Genes	RNA processing	-	3.6E-9 (333)
		(Class P)	mRNA metabolic process	-	1.5E-7 (232)
			translation	-	7.45E-6 (213)
			protein transport	-	4.96E-4 (417)
	Pol II+ Genes		cellular macromolecule catabolic process	-	0.0061 (384)
		Non-poised Genes	immune response	9.67E-4 (85)	0.0022 (68)
		(Class NP)	regulation of cytokine production	0.001398 (41)	-
			regulation of lymphocyte activation	0.00168 (46)	-
			cell surface receptor linked signal transduction	0.0050 (149)	0.002 (120)
			G-protein coupled receptor protein signaling pathway	-	2.26E-4 (55)
		Poised Genes	RNA processing	6.2E-38 (285)	2.3E-66 (333)
		(Class P)	protein transport	3.5E-38 (387)	2.1E-49 (417)
			cellular macromolecule catabolic process	1.9E-34 (359)	3.5E-43 (384)
			DNA metabolic process	5.2E-33 (268)	1.3E-28 (264)
			DNA repair	4.4E-30 (163)	1.7E-26 (160)
			cell cycle	3.4E-29 (347)	4.7E-29 (354)
			ncRNA metabolic process	9.7E-24 (143)	2.0E-28 (152)
			mRNA metabolic process	8.5E-21 (187)	1.3E-46 (232)
	All Genes		transcription	1.4E-17 (774)	1.9E-26 (835)
			translation	3.9E-12 (175)	2.9E-28 (213)
			ribonucleoprotein complex biogenesis	2.0E-10 (88)	1.2E-22 (108)
			protein folding	5.2E-7 (76)	2.8E-11 (86)
			apoptosis	7.2E-5 (208)	5.1E-11 (239)
		Non-poised Genes	cell cycle	1.3E-8 (133)	5.5E-5 (97)
		(Class NP)	regulation of transcription	2.4E-8 (368)	-
			regulation of lymphocyte activation	4.2E-7 (46)	-
			regulation of cytokine production	2.4E-5 (41)	-
			translation	5.6E-4 (68)	-
	Enrichment analysis was done with two different backgrounds: 1) Pol II+ genes and 2) all genes. The exact p-values are provided. In brackets we show the number of genes in each group. - indicates p<0.01.
